# Supplementary material for: Convenient Synthesis of N-Heterocycle-Fused Tetrahydro-1,4-diazepinones
Source: Molecules. 2022 Dec 7;27(24):8666. doi: 10.3390/molecules27248666 (PMC9783606; doi:10.3390/molecules27248666)
Supplement: Supplementary file 1 [file molecules-27-08666-s001.zip]

Archive with 1 entries (1 files):
- molecules-2067815-supplementary.pdf
